# Supplementary material for: Antibiotic Resistance of Staphylococci from Bulk-Tank Milk of Sheep Flocks: Prevalence, Patterns, Association with Biofilm Formation, Effects on Milk Quality, and Risk Factors
Source: Biology (Basel). 2021 Oct 9;10(10):1016. doi: 10.3390/biology10101016 (PMC8533144; doi:10.3390/biology10101016)
Supplement: Supplementary file 1 [file biology-10-01016-s001.zip]

Archive with 1 entries (1 files):
- biology-1402306-supplementary.pdf
